# Supplementary material for: Obligately aerobic human gut microbe expresses an oxygen resistant tungsten-containing oxidoreductase for detoxifying gut aldehydes
Source: Front Microbiol. 2022 Aug 16;13:965625. doi: 10.3389/fmicb.2022.965625 (PMC9424855; doi:10.3389/fmicb.2022.965625)
Supplement: Supplementary file 2 [file Table_1.xlsx]

## Sheet: Supplementary Table 1
Supplementary Table 1. Properties of the 197 WOR sequences found in Clade 83. Those that are from cultured organisms and were identified to be human-, food- or salt-associated are designated with a Y in the respective column. Cultured microorganisms are classified by temperature (mesophile, thermophile, or hyperthermophile), salt requirement (slight, moderate, or extreme halophile and/or halotole…
Domain	Genus	Species and Strain	Cultured	Human Associated	Food Associated	Salt Associated	Temperature Classification	Salt Tolerance Classification	pH Tolerance Classification	Oxygen Classification	Reference DOI
Archaea	Aeropyrum	Aeropyrum pernix ATCC 700893 / DSM 11879 / JCM 9820 / NBRC 100138 / K1	Y				hyperthermophile	moderate halophile	neutrophile	aerobe	https://doi.org/10.1099/00207713-46-4-1070
Archaea	Candidatus	Candidatus Caldiarchaeum subterraneum	Y				thermophile	moderate halophile	neutrophile	aerobe	https://doi.org/10.1371/journal.pone.0132994 https://doi.org/10.1016/j.mib.2015.06.008
Archaea	Candidatus	Candidatus Caldiarchaeum subterraneum	Y				thermophile	moderate halophile	neutrophile	aerobe	https://doi.org/10.1371/journal.pone.0132994 https://doi.org/10.1016/j.mib.2015.06.009
Archaea	N/A	Euryarchaeota archaeon RBG_16_68_13
Archaea	Haladaptatus	Haladaptatus litoreus	Y			Y	mesophile	extreme halophile	neutrophile	aerobe	https://doi.org/10.1099/ijs.0.015933-0 https://doi.org/10.1007/s00284-017-1374-z
Archaea	Haladaptatus	Haladaptatus paucihalophilus DX253	Y		Y	Y	mesophile	extreme halophile	neutrophile	aerobe	https://doi.org/10.1099/ijs.0.64464-0
Archaea	Haladaptatus	Haladaptatus sp. W1	Y				mesophile	extreme halophile	neutrophile	aerobe	https://doi.org/10.1099/ijs.0.013037-0
Archaea	Halalkalicoccus	Halalkalicoccus jeotgali DSM 18796 / CECT 7217 / JCM 14584 / KCTC 4019 / B3	Y		Y		mesophile	extreme halophile	neutrophile	aerobe	https://doi.org/10.1099/ijs.0.65121-0
Archaea	Halalkalicoccus	Halalkalicoccus paucihalophilus	Y				mesophile	extreme halophile	neutrophile	aerobe	https://doi.org/10.1007/s10482-013-9880-x https://doi.org/10.1128/genomeA.00382-16
Archaea	Halanaeroarchaeum	Halanaeroarchaeum sulfurireducens	Y	Y			mesophile	extreme halophile	neutrophile	anaerobe	https://doi.org/10.1099/ijsem.0.001041 https://doi.org/10.1186/s40793-016-0155-9 https://doi.org/10.1007/s00792-021-01219-y
Archaea	Halanaeroarchaeum	Halanaeroarchaeum sulfurireducens	Y	Y			mesophile	extreme halophile	neutrophile	anaerobe	https://doi.org/10.1038/ismej.2015.79 https://doi.org/10.1111/1462-2920.13580 https://doi.org/10.1016/j.jid.2020.03.951
Archaea	Haloarcula	Haloarcula amylolytica JCM 13557	Y				mesophile	extreme halophile	neutrophile	facultative anaerobe	https://doi.org/10.1099/ijs.0.64647-0
Archaea	Haloarcula	Haloarcula argentinensis DSM 12282	Y			Y	mesophile	extreme halophile	neutrophile	facultative anaerobe	https://doi.org/10.1099/00207713-47-1-73
Archaea	Haloarcula	Haloarcula californiae ATCC 33799	Y				mesophile	extreme halophile	neutrophile	facultative anaerobe	https://doi.org/10.1128/jb.151.3.1532-1542.1982
Archaea	Haloarcula	Haloarcula hispanica ATCC 33960 / DSM 4426 / JCM 8911 / NBRC 102182 / NCIMB 2187 / VKM B-1755	Y				mesophile	extreme halophile	neutrophile	facultative anaerobe	https://doi.org/10.1016/S0723-2020(86)80152-7
Archaea	Haloarcula	Haloarcula hispanica N601	Y				mesophile	extreme halophile	neutrophile	facultative anaerobe	https://doi.org/10.1016/S0723-2020(86)80152-8
Archaea	Haloarcula	Haloarcula japonica DSM 6131	Y				mesophile	extreme halophile	neutrophile	facultative anaerobe	https://doi.org/10.1038/sj.jim.2900738
Archaea	Haloarcula	Haloarcula marismortui ATCC 43049 / DSM 3752 / JCM 8966 / VKM B-1809	Y	Y			mesophile	extreme halophile	neutrophile	facultative anaerobe	https://doi.org/10.1099/00207713-40-2-209
Archaea	Haloarcula	Haloarcula rubripromontorii	Y			Y	mesophile	extreme halophile	neutrophile	facultative anaerobe	https://doi.org/10.1016/j.gdata.2016.02.005
Archaea	Haloarcula	Haloarcula sinaiiensis ATCC 33800	Y				mesophile	extreme halophile	neutrophile	facultative anaerobe	https://doi.org/10.1128/MRA.00619-21
Archaea	Haloarcula	Haloarcula sp. CBA1115	Y			Y	mesophile	extreme halophile	neutrophile	facultative anaerobe	https://doi.org/10.1016/j.margen.2015.03.012
Archaea	Haloarcula	Haloarcula sp. K1	Y				mesophile	extreme halophile	neutrophile	facultative anaerobe	https://doi.org/10.1111/1751-7915.13359
Archaea	Haloarcula	Haloarcula vallismortis	Y				mesophile	extreme halophile	neutrophile	facultative anaerobe	https://doi.org/10.1002/9781118960608.gbm00481
Archaea	Haloarcula	Haloarcula vallismortis ATCC 29715	Y				mesophile	extreme halophile	neutrophile	facultative anaerobe	https://doi.org/10.1002/9781118960608.gbm00481
Archaea	Halobacterium	Halobacterium hubeiense	Y			Y	mesophile	moderate halophile	neutrophile	aerobe	https://doi.org/10.1111/1462-2920.13130
Archaea	Halobaculum	Halobaculum gomorrense	Y				mesophile	moderate halophile	neutrophile	aerobe	https://doi.org/10.1099/00207713-45-4-747 https://doi.org/10.1099/ijs.0.037432-0
Archaea	Halobellus	Halobellus limi	Y			Y	mesophile	extreme halophile	neutrophile	aerobe	https://doi.org/10.1099/ijs.0.032169-0
Archaea	Halobiforma	Halobiforma lacisalsi AJ5	Y				mesophile	extreme halophile	neutrophile	facultative anaerobe	https://doi.org/10.1099/ijs.0.63742-0
Archaea	Halobiforma	Halobiforma nitratireducens JCM 10879	Y	Y	Y		mesophile	extreme halophile	alkaliphile	facultative anaerobe	https://doi.org/10.1099/00207713-52-6-2271 https://doi.org/10.1016/j.cell.2020.08.007
Archaea	Halodesulfurarchaeum	Halodesulfurarchaeum formicicum	Y				mesophile	extreme halophile	alkaliphile	anaerobe	https://doi.org/10.3389/fmicb.2019.00377
Archaea	Haloferax	Haloferax alexandrinus JCM 10717	Y	Y			mesophile	extreme halophile	neutrophile	aerobe	https://doi.org/10.1016/j.nmni.2016.11.012
Archaea	Haloferax	Haloferax denitrificans ATCC 35960	Y			Y	mesophile	extreme halophile	neutrophile	aerobe	https://doi.org/10.1099/00207713-39-3-359
Archaea	Haloferax	Haloferax elongans ATCC BAA-1513	Y				mesophile	extreme halophile	neutrophile	aerobe	https://doi.org/10.1099/ijs.0.65360-0
Archaea	Haloferax	Haloferax gibbonsii	Y				mesophile	extreme halophile	neutrophile	aerobe	https://doi.org/10.1016/S0723-2020(86)80152-7
Archaea	Haloferax	Haloferax gibbonsii ATCC 33959 / DSM 4427 / JCM 8863 / NBRC 102184 / NCIMB 2188 / Ma 2.38	Y				mesophile	extreme halophile	neutrophile	aerobe	https://doi.org/10.1016/S0723-2020(86)80152-7
Archaea	Haloferax	Haloferax larsenii	Y			Y	mesophile	extreme halophile	neutrophile	aerobe	https://doi.org/10.1099/ijs.0.64573-0
Archaea	Haloferax	Haloferax larsenii JCM 13917	Y			Y	mesophile	extreme halophile	neutrophile	aerobe	https://doi.org/10.1099/ijs.0.64573-1
Archaea	Haloferax	Haloferax lucentense DSM 14919 / JCM 9276 / NCIMB 13854 / Aa 2.2	Y			Y	mesophile	extreme halophile	neutrophile	aerobe	https://doi.org/10.1007/s00792-002-0282-7
Archaea	Haloferax	Haloferax massiliensis	Y	Y			mesophile	extreme halophile	neutrophile	aerobe	https://doi.org/10.1016/j.nmni.2016.05.007 https://doi.org/10.1007/s00792-018-1011-1
Archaea	Haloferax	Haloferax mediterranei ATCC 33500 / DSM 1411 / JCM 8866 / NBRC 14739 / NCIMB 2177 / R-4	Y				mesophile	extreme halophile	neutrophile	aerobe	https://doi.org/10.1007/s10295-006-0098-z
Archaea	Haloferax	Haloferax prahovense DSM 18310 / JCM 13924 / TL6	Y				mesophile	extreme halophile	neutrophile	aerobe	https://doi.org/10.1099/ijs.0.64674-0
Archaea	Haloferax	Haloferax sp. ATCC BAA-644	Y				mesophile	extreme halophile	neutrophile	aerobe	https://doi.org/10.1038/ncomms9321 https://doi.org/10.1099/ijs.0.055988-0
Archaea	Haloferax	Haloferax sp. ATCC BAA-645	Y				mesophile	extreme halophile	neutrophile	aerobe	https://doi.org/10.1099/ijs.0.055988-0
Archaea	Haloferax	Haloferax sp. ATCC BAA-646	Y				mesophile	extreme halophile	neutrophile	aerobe	https://doi.org/10.1099/ijs.0.055988-0
Archaea	Haloferax	Haloferax sp. BAB2207	Y				mesophile	extreme halophile	neutrophile	aerobe	https://doi.org/10.1099/ijs.0.055988-0
Archaea	Haloferax	Haloferax sp. SB29	Y				mesophile	extreme halophile	neutrophile	aerobe	https://doi.org/10.1099/ijs.0.055988-0
Archaea	Haloferax	Haloferax sp. SB3	Y				mesophile	extreme halophile	neutrophile	aerobe	https://doi.org/10.1099/ijs.0.055988-0
Archaea	Haloferax	Haloferax sulfurifontis ATCC BAA-897	Y				mesophile	extreme halophile	neutrophile	aerobe	https://doi.org/10.1099/ijs.0.63211-0
Archaea	Haloferax	Haloferax volcanii ATCC 29605 / DSM 3757 / JCM 8879 / NBRC 14742 / NCIMB 2012 / VKM B-1768 / DS2	Y				mesophile	extreme halophile	neutrophile	aerobe	https://doi.org/10.1007/s00253-019-10314-2
Archaea	Haloferax	Haloferax volcanii ATCC 29605 / DSM 3757 / JCM 8879 / NBRC 14742 / NCIMB 2012 / VKM B-1768 / DS2	Y				mesophile	extreme halophile	neutrophile	aerobe	https://doi.org/10.1007/s00253-019-10314-2
Archaea	Halogeometricum	Halogeometricum borinquense ATCC 700274 / DSM 11551 / JCM 10706 / PR3	Y			Y	mesophile	extreme halophile	neutrophile	facultative anaerobe	https://doi.org/10.1007/s00284-017-1374-z
Archaea	Halogranum	Halogranum amylolyticum	Y			Y	mesophile	extreme halophile	neutrophile	aerobe	https://doi.org/10.1099/ijs.0.024976-0
Archaea	Halogranum	Halogranum salarium B-1	Y			Y	mesophile	extreme halophile	neutrophile	aerobe	https://doi.org/10.1016/j.syapm.2011.03.007
Archaea	Halolamina	Halolamina pelagica	Y			Y	mesophile	extreme halophile	neutrophile	aerobe	https://doi.org/10.1099/ijs.0.026799-0
Archaea	Halolamina	Halolamina pelagica	Y				mesophile	extreme halophile	neutrophile	aerobe	https://doi.org/10.1099/ijs.0.026799-0
Archaea	N/A	halophilic archaeon DL31
Archaea	Halopiger	Halopiger salifodinae	Y			Y	mesophile	moderate halophile	neutrophile	aerobe	https://doi.org/10.1099/ijs.0.050971-0
Archaea	Halopiger	Halopiger xanaduensis DSM 18323 / JCM 14033 / SH-6	Y				mesophile	extreme halophile	neutrophile	aerobe	https://doi.org/10.1099/ijs.0.65001-0
Archaea	Haloprofundus	Haloprofundus marisrubri	Y				mesophile	extreme halophile	neutrophile	aerobe	https://doi.org/10.1099/ijsem.0.001559
Archaea	Haloquadratum	Haloquadratum walsbyi J07HQW1	Y			Y	mesophile	extreme halophile	neutrophile	aerobe	https://doi.org/10.1099/ijs.0.64690-0
Archaea	Halorientalis	Halorientalis sp. IM1011	Y			Y	mesophile	extreme halophile	neutrophile	aerobe	https://doi.org/10.1007/s00792-017-0968-5
Archaea	Halorubrum	Halorubrum aidingense JCM 13560	Y				mesophile	extreme halophile	neutrophile	aerobe	https://doi.org/10.1099/ijs.0.64305-0
Archaea	Halorubrum	Halorubrum aquaticum	Y				mesophile	extreme halophile	neutrophile	aerobe	https://doi.org/10.1099/ijs.0.025015-0
Archaea	Halorubrum	Halorubrum arcis JCM 13916	Y				mesophile	extreme halophile	neutrophile	aerobe	https://doi.org/10.1099/ijs.0.64921-0
Archaea	Halorubrum	Halorubrum californiensis DSM 19288	Y				mesophile	extreme halophile	neutrophile	aerobe	https://doi.org/10.1099/ijs.0.2008/002410-0
Archaea	Halorubrum	Halorubrum coriense DSM 10284	Y				mesophile	extreme halophile	neutrophile	aerobe	https://doi.org/10.1099/ijs.0.031708-0
Archaea	Halorubrum	Halorubrum distributum JCM 10118	Y				mesophile	extreme halophile	neutrophile	aerobe	https://doi.org/10.1099/ijs.0.02621-0
Archaea	Halorubrum	Halorubrum distributum JCM 9100	Y				mesophile	extreme halophile	neutrophile	aerobe	https://doi.org/10.1099/ijs.0.02621-0
Archaea	Halorubrum	Halorubrum hochstenium ATCC 700873	Y				mesophile	extreme halophile	neutrophile	aerobe	https://doi.org/10.1099/ijs.0.055988-0
Archaea	Halorubrum	Halorubrum kocurii JCM 14978	Y				mesophile	extreme halophile	neutrophile	aerobe	https://doi.org/10.1099/ijs.0.65840-0
Archaea	Halorubrum	Halorubrum lacusprofundi ATCC 49239 / DSM 5036 / JCM 8891 / ACAM 34	Y				mesophile	extreme halophile	neutrophile	aerobe	https://doi.org/10.1016/S0723-2020(11)80394-2
Archaea	Halorubrum	Halorubrum lipolyticum DSM 21995	Y		Y		mesophile	extreme halophile	neutrophile	aerobe	https://doi.org/10.1099/ijs.0.64305-0
Archaea	Halorubrum	Halorubrum lipolyticum DSM 21995	Y		Y		mesophile	extreme halophile	neutrophile	aerobe	https://doi.org/10.1099/ijs.0.64305-0
Archaea	Halorubrum	Halorubrum litoreum JCM 13561	Y				mesophile	extreme halophile	neutrophile	aerobe	https://doi.org/10.1099/ijs.0.65268-0
Archaea	Halorubrum	Halorubrum saccharovorum	Y			Y	mesophile	extreme halophile	neutrophile	aerobe	https://doi.org/10.1139/m72-111
Archaea	Halorubrum	Halorubrum saccharovorum DSM 1137	Y				mesophile	extreme halophile	neutrophile	aerobe	https://doi.org/10.1139/m72-111
Archaea	Halorubrum	Halorubrum sp. AJ67	Y				mesophile	extreme halophile	neutrophile	aerobe	https://doi.org/10.1128/genomeA.01096-13
Archaea	Halorubrum	Halorubrum sp. J07HR59	Y				mesophile	extreme halophile	neutrophile	aerobe	https://doi.org/10.1371/journal.pone.0061692
Archaea	Halorubrum	Halorubrum tebenquichense DSM 14210	Y				mesophile	extreme halophile	neutrophile	aerobe	https://doi.org/10.1099/00207713-52-1-149
Archaea	Halorubrum	Halorubrum terrestre JCM 10247	Y				mesophile	extreme halophile	neutrophile	aerobe	https://doi.org/10.1099/ijs.0.02621-0
Archaea	Halorubrum	Halorubrum tropicale	Y	Y			mesophile	extreme halophile	neutrophile	aerobe	https://doi.org/10.1053/j.gastro.2020.06.042
Archaea	Halorubrum	Halorubrum xinjiangense	Y				mesophile	extreme halophile	neutrophile	aerobe	https://doi.org/10.1099/ijs.0.63209-0
Archaea	Halostagnicola	Halostagnicola larsenii XH-48	Y				mesophile	extreme halophile	neutrophile	aerobe	https://doi.org/10.1099/ijs.0.64286-0
Archaea	Haloterrigena	Haloterrigena daqingensis	Y				mesophile	moderate halophile	alkaliphile	aerobe	https://doi.org/10.1099/ijs.0.013995-0
Archaea	Haloterrigena	Haloterrigena hispanica	Y				thermophile	extreme halophile	neutrophile	aerobe	https://doi.org/10.1099/ijs.0.64895-0
Archaea	Haloterrigena	Haloterrigena limicola JCM 13563	Y				thermophile	extreme halophile	neutrophile	aerobe	https://doi.org/10.1099/ijs.0.64372-0
Archaea	Haloterrigena	Haloterrigena mahii	Y			Y	thermophile	extreme halophile	neutrophile	aerobe	https://doi.org/10.1099/ijsem.0.001811
Archaea	Haloterrigena	Haloterrigena saccharevitans	Y				mesophile	extreme halophile	neutrophile	facultative anaerobe	https://doi.org/10.1099/ijs.0.63761-0
Archaea	Haloterrigena	Haloterrigena salina JCM 13891	Y				mesophile	extreme halophile	neutrophile	aerobe	https://doi.org/10.1099/ijs.0.2008/001602-0
Archaea	Haloterrigena	Haloterrigena salina JCM 13891	Y				mesophile	extreme halophile	neutrophile	aerobe	https://doi.org/10.1099/ijs.0.2008/001602-0
Archaea	Haloterrigena	Haloterrigena salina JCM 13891	Y				mesophile	extreme halophile	neutrophile	aerobe	https://doi.org/10.1099/ijs.0.2008/001602-0
Archaea	Haloterrigena	Haloterrigena thermotolerans DSM 11522	Y		Y		thermophile	extreme halophile	neutrophile	aerobe	https://doi.org/10.1099/00207713-50-3-1065
Archaea	Haloterrigena	Haloterrigena turkmenica ATCC 51198 / DSM 5511 / NCIMB 13204 / VKM B-1734	Y				mesophile	extreme halophile	neutrophile	aerobe	https://doi.org/10.4056/sigs.681272
Archaea	Haloterrigena	Haloterrigena turkmenica ATCC 51198 / DSM 5511 / NCIMB 13204 / VKM B-1734	Y				mesophile	extreme halophile	neutrophile	aerobe	https://doi.org/10.4056/sigs.681272
Archaea	Haloterrigena	Haloterrigena turkmenica ATCC 51198 / DSM 5511 / NCIMB 13204 / VKM B-1734	Y				mesophile	extreme halophile	neutrophile	aerobe	https://doi.org/10.4056/sigs.681272
Archaea	Natrialba	Natrialba aegyptia DSM 13077	Y		Y		mesophile	extreme halophile	neutrophile	aerobe	https://doi.org/10.1099/00207713-51-3-1133
Archaea	Natrialba	Natrialba asiatica ATCC 700177 / DSM 12278 / JCM 9576 / FERM P-10747 / NBRC 102637 / 172P1	Y				mesophile	extreme halophile	neutrophile	aerobe	https://doi.org/10.1099/00207713-51-3-1133
Archaea	Natrialba	Natrialba chahannaoensis JCM 10990	Y				thermophile	extreme halophile	alkaliphile	aerobe	https://doi.org/10.1099/00207713-51-5-1693
Archaea	Natrialba	Natrialba hulunbeirensis JCM 10989	Y				thermophile	extreme halophile	alkaliphile	aerobe	https://doi.org/10.1099/00207713-51-5-1693
Archaea	Natrialba	Natrialba magadii ATCC 43099 / DSM 3394 / CIP 104546 / JCM 8861/ NBRC 102185 / NCIMB 2190 / MS3	Y				mesophile	extreme halophile	alkaliphile	aerobe	https://doi.org/10.1099/00207713-47-3-853
Archaea	Natrialba	Natrialba sp. SSL1	Y				mesophile	extreme halophile	alkaliphile	aerobe	https://doi.org/10.20546/ijcmas.2017.605.268
Archaea	Natrialba	Natrialba taiwanensis DSM 12281	Y				mesophile	extreme halophile	neutrophile	aerobe	https://doi.org/10.1099/00207713-51-3-1133
Archaea	Natrinema	Natrinema altunense JCM 12890	Y				mesophile	extreme halophile	neutrophile	facultative anaerobe	https://doi.org/10.1099/ijs.0.63622-0
Archaea	Natrinema	Natrinema gari JCM 14663	Y		Y		mesophile	extreme halophile	neutrophile	facultative anaerobe	https://doi.org/10.1099/ijs.0.65644-0
Archaea	Natrinema	Natrinema pallidum DSM 3751	Y				mesophile	extreme halophile	neutrophile	aerobe	https://doi.org/10.1099/00207713-48-4-1187
Archaea	Natrinema	Natrinema pellirubrum DSM 15624 / CIP 106293 / JCM 10476 / NCIMB 786 / 157	Y				mesophile	extreme halophile	neutrophile	aerobe	https://doi.org/10.1371/journal.pone.0041621
Archaea	Natrinema	Natrinema sp. J7-2	Y	Y			mesophile	extreme halophile	neutrophile	facultative anaerobe	https://doi.org/10.1371/journal.pone.0041621
Archaea	Natrinema	Natrinema versiforme JCM 10478	Y				mesophile	extreme halophile	neutrophile	facultative anaerobe	https://doi.org/10.1099/00207713-50-3-1297
Archaea	Natronobacterium	Natronobacterium gregoryi	Y				mesophile	extreme halophile	alkaliphile	aerobe	https://doi.org/10.1007/978-3-030-26969-2_37
Archaea	Natronobacterium	Natronobacterium gregoryi ATCC 43098 / DSM 3393 / CCM 3738 / CIP 104747 / JCM 8860 / NBRC 102187 / NCIMB 2189 / SP2	Y				mesophile	extreme halophile	alkaliphile	aerobe	https://doi.org/10.1007/978-3-030-26969-2_37
Archaea	Natronococcus	Natronococcus amylolyticus DSM 10524	Y				mesophile	extreme halophile	alkaliphile	aerobe	https://doi.org/10.1099/00207713-45-4-762
Archaea	Natronococcus	Natronococcus jeotgali DSM 18795	Y		Y		mesophile	extreme halophile	alkaliphile	aerobe	https://doi.org/10.1099/ijs.0.65120-0
Archaea	Natronococcus	Natronococcus occultus SP4	Y				mesophile	extreme halophile	alkaliphile	aerobe	https://doi.org/10.1016/S0723-2020(84)80050-8
Archaea	Natronolimnobius	Natronolimnobius innermongolicus JCM 12255	Y				mesophile	extreme halophile	alkaliphile	aerobe	https://doi.org/10.1007/s00792-004-0426-z
Archaea	Natronomonas	Natronomonas moolapensis DSM 18674 / JCM 14361 / 8.8.11	Y			Y	mesophile	extreme halophile	neutrophile	aerobe	https://doi.org/10.1099/ijs.0.010132-0
Archaea	Natronomonas	Natronomonas pharaonis ATCC 35678 / DSM 2160 / CIP 103997 / NBRC 14720 / NCIMB 2260 / Gabara	Y				mesophile	extreme halophile	alkaliphile	aerobe	https://doi.org/10.1128/genomeA.00095-13 httpa://doi.org/10.1099/00207713-47-3-853
Archaea	Natronorubrum	Natronorubrum bangense JCM 10635	Y				mesophile	extreme halophile	alkaliphile	aerobe	https://doi.org/10.1099/00207713-49-1-261
Archaea	Natronorubrum	Natronorubrum sulfidifaciens JCM 14089	Y				mesophile	extreme halophile	alkaliphile	aerobe	https://doi.org/10.1099/ijs.0.64651-0
Archaea	Natronorubrum	Natronorubrum thiooxidans	Y				mesophile	extreme halophile	alkaliphile	aerobe	https://doi.org/10.1093/femsec/fiw028
Archaea	Natronorubrum	Natronorubrum thiooxidans	Y				mesophile	extreme halophile	alkaliphile	aerobe	https://doi.org/10.1093/femsec/fiw028
Archaea	Natronorubrum	Natronorubrum tibetense GA33	Y				mesophile	extreme halophile	alkaliphile	aerobe	https://doi.org/10.1099/00207713-49-1-261
Archaea	N/A	uncultured archaeon A07HR60
Archaea	N/A	uncultured archaeon A07HR67
Archaea	N/A	uncultured archaeon A07HR70
Bacteria	N/A	[Clostridium] ultunense Esp
Bacteria	Anaerobacillus	Anaerobacillus alkalilacustris	Y				mesophile	extreme halophile	alkaliphile	anaerobe	https://doi.org/10.1134/S0026261711060233
Bacteria	Anaerobacillus	Anaerobacillus arseniciselenatis	Y				mesophile	extreme halophile	alkaliphile	anaerobe	https://doi.org/10.1134/S0026261709060095
Bacteria	Anaerobacillus	Anaerobacillus sp. NB2006	Y				mesophile	extreme halophile	alkaliphile	anaerobe	https://doi.org/10.1128/genomeA.01493-16
Bacteria	Anaerolineae	Anaerolineae bacterium CG2_30_57_67	Y				mesophile	slight halophile		anaerobe	https://doi.org/10.1099/ijs.0.64169-0
Bacteria	Anaerolineae	Anaerolineae bacterium CG2_30_64_16	Y				mesophile	slight halophile		anaerobe	https://doi.org/10.1099/ijs.0.64169-0
Bacteria	Bacillus	Bacillus azotoformans LMG 9581	Y				mesophile	slight halophile	neutrophile	facultative anaerobe	https://doi.org/10.1099/00207713-33-3-660 https://doi.org/10.1007/s10482-017-0911-x
Bacteria	Bacillus	Bacillus azotoformans MEV2011	Y				mesophile	slight halophile	neutrophile	anaerobe	https://doi.org/10.1186/1944-3277-9-23
Bacteria	Bacillus	Bacillus bataviensis LMG 21833	Y				mesophile	slight halophile	neutrophile	facultative anaerobe	https://doi.org/10.1099/ijs.0.02723-0
Bacteria	Bacillus	Bacillus beveridgei	Y				mesophile	moderate halophile	alkaliphile	facultative anaerobe	https://doi.org/10.1007/s00792-009-0257-z
Bacteria	Bacillus	Bacillus boroniphilus JCM 21738	Y				mesophile	halotolerant	neutrophile	facultative anaerobe	https://doi.org/10.1007/s00792-006-0027-0
Bacteria	Bacillus	Bacillus campisalis	Y			Y	mesophile	halotolerant	neutrophile	aerobe	https://doi.org/10.1099/ijsem.0.000400
Bacteria	Bacillus	Bacillus pseudofirmus	Y				mesophile	halotolerant	alkaliphile	facultative anaerobe	https://doi.org/10.1111/j.1462-2920.2011.02591.x
Bacteria	Bacillus	Bacillus selenatarsenatis SF-1	Y				mesophile	halotolerant	neutrophile	facultative anaerobe	https://doi.org/10.1099/ijs.0.64667-0
Bacteria	Bacillus	Bacillus selenitireducens ATCC 700615 / DSM 15326 / MLS10	Y				mesophile	extreme halophile	alkaliphile	anaerobe	https://doi.org/10.1007/s002030050673
Bacteria	Bacillus	Bacillus sp. 17376
Bacteria	Bacillus	Bacillus sp. 1NLA3E
Bacteria	Bacillus	Bacillus sp. B-jedd
Bacteria	Bacillus	Bacillus sp. FJAT-18017
Bacteria	Bacillus	Bacillus sp. FJAT-27225
Bacteria	Bacillus	Bacillus sp. MRMR6
Bacteria	Bacillus	Bacillus subterraneus	Y				mesophile	moderate halophile	neutrophile	facultative anaerobe	https://doi.org/10.1099/00207713-52-3-869
Bacteria	Bacillus	Bacillus vireti LMG 21834	Y				mesophile	slight halophile	neutrophile	facultative anaerobe	https://doi.org/10.1099/ijs.0.02723-0
Bacteria	Brevibacillus	Brevibacillus borstelensis AK1	Y				thermophile	slight halophile	neutrophile	aerobe	https://doi.org/10.1155/2018/5862437
Bacteria	Brevibacillus	Brevibacillus choshinensis	Y				mesophile		neutrophile	aerobe	https://doi.org/10.1099/00207713-43-2-221
Bacteria	Brevibacillus	Brevibacillus massiliensis	Y	Y			mesophile	slight halophile	neutrophile	aerobe	https://doi.org/10.4056/sigs.3466975
Bacteria	Brevibacillus	Brevibacillus panacihumi W25	Y				mesophile	extreme halophile	neutrophile	aerobe	https://doi.org/10.1128/genomeA.01215-13 https://doi.org/10.4028/www.scientific.net/AMR.1010-1012.69
Bacteria	Brevibacillus	Brevibacillus reuszeri	Y				mesophile	slight halophile	neutrophile	aerobe	https://doi.org/10.1099/00207713-45-1-93
Bacteria	Brevibacillus	Brevibacillus sp. WF146	Y				mesophile		neutrophile	aerobe	https://doi.org/10.3389/fmicb.2017.00481
Bacteria	Caldalkalibacillus	Caldalkalibacillus thermarum TA2.A1	Y				thermophile	slight halophile	neutrophile	aerobe	https://doi.org/10.1099/ijs.0.64105-0
Bacteria	Caldilinea	Caldilinea aerophila DSM 14535 / JCM 11387 / NBRC 104270 / STL-6-O1	Y				thermophile	slight halophile	neutrophile	anaerobe	https://doi.org/10.1099/ijs.0.02699-0
Bacteria	N/A	Candidatus Rokubacteria bacterium GWC2_70_16
Bacteria	N/A	Candidatus Rokubacteria bacterium RIFCSPLOWO2_12_FULL_71_19
Bacteria	N/A	Chloroflexi bacterium GWB2_49_20
Bacteria	N/A	Chloroflexi bacterium RBG_16_52_11
Bacteria	N/A	Chloroflexi bacterium RBG_16_54_18
Bacteria	N/A	Chloroflexi bacterium RBG_16_63_12
Bacteria	N/A	Chloroflexi bacterium RBG_16_64_32
Bacteria	N/A	Chloroflexi bacterium RBG_19FT_COMBO_50_10
Bacteria	N/A	Chloroflexi bacterium RBG_19FT_COMBO_55_16
Bacteria	N/A	Chloroflexi bacterium RBG_19FT_COMBO_62_14
Bacteria	Chloroflexus	Chloroflexus aggregans MD-66 / DSM 9485	Y				thermophile	slight halophile	neutrophile	aerobe	https://doi.org/10.1099/00207713-45-4-676
Bacteria	Chloroflexus	Chloroflexus islandicus	Y				thermophile	slight halophile	neutrophile	aerobe	https://doi.org/10.1099/ijsem.0.001820
Bacteria	N/A	Dehalococcoidia bacterium DG_22
Bacteria	N/A	Dehalococcoidia bacterium SM23_28_2
Bacteria	Hydrogenibacillus	Hydrogenibacillus schlegelii	Y				thermophile	moderate halophile	neutrophile	aerobe	https://doi.org/10.1099/ijs.0.045146-0
Bacteria	Longilinea	Longilinea arvoryzae	Y				mesophile	slight halophile	neutrophile	aerobe	https://doi.org/10.1099/ijs.0.65098-0
Bacteria	N/A	marine sediment metagenome
Bacteria	N/A	marine sediment metagenome
Bacteria	Oceanithermus	Oceanithermus profundus DSM 14977 / NBRC 100410 / VKM B-2274 / 506	Y				thermophile	extreme halophile	neutrophile	anaerobe	https://doi.org/10.1099/ijs.0.02367-0
Bacteria	Paenibacillus	Paenibacillus naphthalenovorans	Y				mesophile	slight halophile	neutrophile	aerobe	https://doi.org/10.1099/00207713-52-1-131
Bacteria	Roseiflexus	Roseiflexus castenholzii DSM 13941 / HLO8	Y				thermophile	slight halophile	neutrophile	facultative anaerobe	https://doi.org/10.1099/00207713-52-1-187
Bacteria	Symbiobacterium	Symbiobacterium thermophilum T / IAM 14863	Y				thermophile	slight halophile	neutrophile	anaerobe	https://doi.org/10.1099/00207713-50-5-1829
Bacteria	Symbiobacterium	Symbiobacterium thermophilum T / IAM 14863	Y				thermophile	slight halophile	neutrophile	anaerobe	https://doi.org/10.1099/00207713-50-5-1829
Bacteria	Tepidibacillus	Tepidibacillus decaturensis	Y				mesophile	slight halophile	neutrophile	anaerobe	https://doi.org/10.1099/ijsem.0.001295
Bacteria	Tepidibacillus	Tepidibacillus sp. HK-1	Y				mesophile	slight halophile	neutrophile	anaerobe	https://doi.org/10.1111/1758-2229.12557
Bacteria	Thermanaerothrix	Thermanaerothrix daxensis	Y				thermophile	slight halophile	neutrophile	anaerobe	https://doi.org/10.1016/j.syapm.2011.02.004
Bacteria	Thermus	Thermus aquaticus	Y				thermophile	slight halophile	neutrophile	aerobe	https://doi.org/10.1128/jb.98.1.289-297.1969
Bacteria	Thermus	Thermus aquaticus Y51MC23	Y				thermophile	slight halophile	neutrophile	aerobe	https://doi.org/10.1128/jb.98.1.289-297.1969
Bacteria	Thermus	Thermus brockianus	Y				thermophile	slight halophile	neutrophile	aerobe	https://doi.org/10.1021/bp034040t
Bacteria	Thermus	Thermus filiformis	Y				thermophile	slight halophile	neutrophile	aerobe	https://doi.org/10.1099/00207713-37-4-431
Bacteria	Thermus	Thermus oshimai JL-2	Y				thermophile	slight halophile	neutrophile	aerobe	https://doi.org/10.1128/genomeA.00106-12
Bacteria	Thermus	Thermus parvatiensis	Y				thermophile	slight halophile	neutrophile	aerobe	https://doi.org/10.1007/s12088-015-0538-4
Bacteria	Thermus	Thermus scotoductus	Y				thermophile	slight halophile	neutrophile	aerobe	https://doi.org/10.3390/v11070657
Bacteria	Thermus	Thermus scotoductus ATCC 700910 / SA-01	Y				thermophile	slight halophile	neutrophile	aerobe	https://doi.org/10.3390/v11070657
Bacteria	Thermus	Thermus sp. 2.9	Y				thermophile	slight halophile	neutrophile	aerobe	https://doi.org/10.1128/genomeA.01414-14
Bacteria	Thermus	Thermus sp. CCB_US3_UF1	Y				thermophile	slight halophile	neutrophile	aerobe	https://doi.org/10.1186/s40793-015-0053-6
Bacteria	Thermus	Thermus sp. NMX2.A1	Y				thermophile	slight halophile	neutrophile	aerobe	https://doi.org/10.1534/g3.116.032953
Bacteria	Thermus	Thermus thermophilus	Y	Y	Y		thermophile	slight halophile	neutrophile	aerobe	https://doi.org/10.1099/00207713-45-3-495
Bacteria	Thermus	Thermus thermophilus HB27 / ATCC BAA-163 / DSM 7039	Y				thermophile	slight halophile	neutrophile	aerobe	https://doi.org/10.1099/00207713-45-3-495
Bacteria	Thermus	Thermus thermophilus HB8 / ATCC 27634 / DSM 579	Y				thermophile	slight halophile	neutrophile	aerobe	https://doi.org/10.1099/00207713-45-3-495
Bacteria	Thermus	Thermus thermophilus JL-18	Y				thermophile	slight halophile	neutrophile	aerobe	https://doi.org/10.1099/00207713-45-3-495
Bacteria	Thermus	Thermus thermophilus SG0.5JP17-16	Y				thermophile	slight halophile	neutrophile	aerobe	https://doi.org/10.1099/00207713-45-3-495
